# Supplementary material for: Flotillin proteins recruit sphingosine to membranes and maintain cellular sphingosine-1-phosphate levels
Source: PLoS One. 2018 May 22;13(5):e0197401. doi: 10.1371/journal.pone.0197401 (PMC5963794; doi:10.1371/journal.pone.0197401)
Supplement: S1 Data File — Sphingolipid species were analysed. (XLSX) [file pone.0197401.s001.xlsx]

## Sheet: sample information
		Sample	genotype	Extracted	20121106
	1	WTA	WT	BN	22 STD
	2	WTB	WT	BN	22 STD
	3	F1A	Flot1-/-	BN	22 STD
	4	F1B	Flot1-/-	BN	22 STD
	5	DOA	Flot1-/-, Flot2-/-	BN	22 STD
	6	DOB	Flot1-/-, Flot2-/-	BN	22 STD
						Dissolved in 60ul C:M 1:1
	lipid standard	ng per sample
	17:0-CE	50
	D7-CH	400
	12:0/12:0/12:0-TG	100
	12:0/12:0-DG	200
	12:0-MG	100
	17:0-CoA	100
	17:0-FA	200
	C17-Cer	100
	C17-SG	50
	14:0/14:0/14:014:0-CL	200
	12:0/12:0-PG	100
	12:0-12:0-PE	200
	12:0/12:0-PS	200
	17:0/20:4-PI	400
	12:0/12:0-PA	100
	12:0/12:0-PC	400
	17:0-LPA	100
	17:0-LPC	100
	12:0-Cer1P	100
	C17-S1P	100
	C17-SM	200
	C17-SPC	50

## Sheet: S1P
		1	Percentage	2	Percentage	3	Percentage	4	Percentage	5	Percentage	6	Percentage
	C17-S1P	100		100		100		100		100		100
	C18-S1P	8.38831	100	3.57765	100	2.05873	100	2.75262	100	1.331	100	1.37729	100
		8.38831		3.57765		2.05873		2.75262		1.331		1.37729

## Sheet: Cer
		1	Percentage	2	Percentage	3	Percentage	4	Percentage	5	Percentage	6	Percentage
	17_0-Cer	100		100		100		100		100		100
	12_0-Cer	67.9821	8.52938	121.995	15.3299	101.832	11.8953	80.1424	10.7738	82.6656	12.3625	94.7857	13.4785			11.9296		12.9205
	14_0-Cer	14.7342	1.84863	14.8909	1.87119	15.7999	1.84563	12.9123	1.73584	10.9467	1.63706	10.4408	1.48467			1.85991		1.56086
	14_0-dhCer	0.334514	0.0419698	0.460105	0.0578166	0.324532	0.0379096	0.36026	0.048431	0.315736	0.0472177	0.19243	0.0273634			0.0498932		0.0372905
	14_1-Cer	1.24721	0.156481	1.47336	0.185142	1.56777	0.183136	0.997945	0.134157	0.925641	0.138428	0.992605	0.141148			0.170811		0.139788
	16_0-Cer	350.752	44.0071	315.844	39.6888	367.727	42.9553	312.904	42.0648	275.823	41.2489	256.075	36.4137			41.848		38.8313
	16_0-dhCer	14.437	1.81133	11.923	1.49824	13.2554	1.54841	15.122	2.0329	9.86406	1.47515	9.16134	1.30274			1.65479		1.38894
	16_1-Cer	75.2482	9.44102	66.6127	8.37053	76.6722	8.95632	63.5219	8.53947	57.1624	8.54853	57.0864	8.11764			8.90577		8.33308
	16_2-Cer	0.650938	0.0816699	0.820716	0.103131	0.740386	0.0864868	0.455433	0.0612254	0.625784	0.0935849	0.508999	0.0723793			0.0924004		0.0829821
	18_0-Cer	10.7098	1.3437	10.0413	1.26179	9.33493	1.09044	8.64721	1.16247	6.83631	1.02236	6.85353	0.974567			1.30275		0.998462
	18_0-dhCer	0.410073	0.0514498	0.515877	0.0648249	0.476633	0.055677	0.519458	0.0698326	0.338269	0.0505875	0.32411	0.0460882			0.0581374		0.0483379
	20_0-Cer	0.248819	0.031218	0.237172	0.0298029	0.170575	0.0199254	0.115179	0.0154839	0.127664	0.0190919	0.184217	0.0261956			0.0305105		0.0226437
	20_0-dhCer	0.108089	0.0135613	0.109087	0.0137079	0.0898446	0.010495	0.203058	0.0272978	0.0825115	0.0123394	0.0831287	0.0118208			0.0136346		0.0120801
	20_1-Cer	0	0	0	0	0	0	0	0	0	0	0	0			0		0
	22_0-Cer	15.1666	1.90288	17.1036	2.14923	16.4021	1.91598	14.8602	1.99771	13.836	2.06914	16.2852	2.31574			2.02605		2.19244
	22_0-dhCer	0.64125	0.0804545	0.755174	0.0948948	0.661988	0.077329	0.952753	0.128082	0.578474	0.0865096	0.607696	0.086414			0.0876746		0.0864618
	22_1-Cer	10.7121	1.34399	11.2402	1.41244	10.8848	1.27149	10.2759	1.38142	9.40585	1.40663	11.3599	1.61537			1.37822		1.511
	24_0-Cer	60.1378	7.54519	65.9089	8.28209	68.454	7.99634	61.6265	8.28466	57.0725	8.53508	66.5428	9.46233			7.91364		8.99871
	24_0-dhCer	0.987027	0.123837	1.01588	0.127655	0.944504	0.110331	1.32294	0.177847	0.778754	0.116461	0.972449	0.138281			0.125746		0.127371
	24_1-Cer	118.921	14.9204	106.942	13.4383	118.118	13.7978	112.262	15.0918	96.662	14.4556	115.905	16.4817			14.1794		15.4686
	24_2-Cer	48.5989	6.09746	43.3879	5.4521	47.5153	5.55042	42.338	5.69165	40.3487	6.03407	50.064	7.11906			5.77478		6.57656
	26_0-Cer	1.15904	0.145418	1.43506	0.180329	1.28034	0.149561	1.08821	0.146292	1.10978	0.165965	1.16896	0.166225			0.162874		0.166095
	26_1-Cer	3.84826	0.482821	3.08799	0.388035	3.81576	0.445732	3.23433	0.434802	3.17517	0.474841	3.64358	0.518114			0.435428		0.496478
		797.035		795.801		856.067		743.862		668.681		703.238

## Sheet: SG
		1	Percentage	2	Percentage	3	Percentage	4	Percentage	5	Percentage	6	Percentage
	C17-SG	50		50		50		50		50		50
	C18-SG	45.4377	89.9427	46.8053	89.9927	43.6636	90.1162	43.8796	89.9716	37.1975	91.547	36.1117	89.8996
	C18_1-SG	5.08081	10.0573	5.20483	10.0073	4.78897	9.88382	4.89091	10.0284	3.43464	8.45302	4.05724	10.1004
		50.5185		52.0101		48.4526		48.7705		40.6321		40.1689

## Sheet: SM
		1	Percentage	2	Percentage	3	Percentage	4	Percentage	5	Percentage	6	Percentage
	14_0-SM	200		200		200		200		200		200
	16_0-SM	3073.2	52.7996	4335.56	58.2584	5142.18	63.4829	5101.14	64.0555	3090.13	58.0437	3336.88	53.9034		55.529	63.7692	55.9736
	16_1-SM	384.38	6.6039	588.891	7.91314	598.337	7.38677	619.612	7.78054	361.947	6.79867	430.743	6.95815		7.25852	7.58366	6.87841
	17_0-SM	115.592	1.98595	238.489	3.20466	217.512	2.6853	182.652	2.29358	133.797	2.51319	172.564	2.78758		2.59531	2.48944	2.65039
	18_0-SM	110.662	1.90124	162.864	2.18847	149.751	1.84875	127.934	1.60648	92.1872	1.73161	111.78	1.80568		2.04485	1.72762	1.76865
	18_1-SM	52.5534	0.902903	74.5627	1.00193	67.1376	0.828848	58.7845	0.738164	42.6103	0.800375	53.5978	0.865809		0.952415	0.783506	0.833092
	18_3-SM	0.0829454	0.00142506	0.225711	0.00303296	0.209518	0.00258661	0.563273	0.00707308	0.339921	0.00638496	0.0622008	0.00100478		0.00222901	0.00482984	0.00369487
	20_0-SM	33.6744	0.578549	54.3374	0.730152	44.2727	0.54657	33.8478	0.425031	29.3964	0.55217	36.9545	0.596957		0.65435	0.4858	0.574563
	22_0-SM	142.293	2.44468	174.278	2.34184	162.805	2.00992	130.557	1.63942	111.163	2.08805	165.635	2.67563		2.39326	1.82467	2.38184
	22_1-SM	80.5062	1.38315	99.0093	1.33042	89.4084	1.10379	79.3516	0.996427	65.7041	1.23416	92.5555	1.49513		1.35679	1.05011	1.36464
	24_0-SM	316.59	5.43922	328.474	4.41383	315.318	3.89277	302.152	3.79416	262.468	4.93009	346.221	5.59279		4.92652	3.84346	5.26144
	24_1-SM	1141.68	19.6148	1035.97	13.9207	996.749	12.3054	998.458	12.5377	845.185	15.8756	1088.4	17.5818		16.7677	12.4216	16.7287
	24_2-SM	369.289	6.34462	349.277	4.69336	316.426	3.90644	328.567	4.12585	288.865	5.42592	355.093	5.73612		5.51899	4.01614	5.58102
		5820.5		7441.94		8100.11		7963.62		5323.79		6190.48

## Sheet: DG
		1	Percentage	2	Percentage	3	Percentage	4	Percentage	5	Percentage	6	Percentage
	24_0-DG	200		200		200		200		200		200
	32_0-DG	283.699	4.45537	607.58	7.76511	421.024	4.96992	328.791	4.70362	168.533	4.0419	219.42	3.82601
	32_1-DG	670.636	10.5321	1152.97	14.7353	1108.05	13.0798	877.286	12.5503	430.745	10.3305	535.757	9.34196
	32_2-DG	126.434	1.98559	183.79	2.34891	193.916	2.28906	168.094	2.40472	76.1032	1.82518	101.004	1.7612
	34_0-DG	105.47	1.65637	190.131	2.42995	145.042	1.71212	99.3203	1.42086	67.8435	1.62708	83.05	1.44814
	34_1-DG	1593.73	25.0288	2230.88	28.5115	2257.37	26.6468	1635.32	23.3946	960.522	23.0361	1304.79	22.7515
	34_2-DG	782.415	12.2875	889.61	11.3696	1093.24	12.9049	802.482	11.4802	417.322	10.0086	636.07	11.0911
	36_1-DG	333.768	5.24169	370.629	4.73678	396.456	4.67991	364.228	5.21058	218.585	5.2423	298.993	5.21353
	36_2-DG	775.637	12.181	700.876	8.95746	901.906	10.6464	817.386	11.6934	437.981	10.5041	629.31	10.9732
	36_3-DG	52.9008	0.830785	49.0809	0.627272	70.3276	0.830172	53.9769	0.772184	28.2888	0.678448	47.7022	0.831781
	38_2-DG	148.736	2.33583	97.3686	1.24441	131.985	1.558	193.103	2.76249	120.486	2.88961	127.866	2.2296
	38_3-DG	452.859	7.11196	296.81	3.79335	435.264	5.13801	556.354	7.9591	409.088	9.81111	472.762	8.24351
	38_4-DG	803.889	12.6247	754.287	9.64007	972.519	11.48	856.63	12.2548	661.023	15.8532	988.935	17.244
	38_5-DG	237.399	3.72824	300.482	3.84028	344.354	4.06488	237.193	3.39324	173.118	4.15188	289.296	5.04444
		6367.57		7824.49		8471.45		6990.16		4169.64		5734.95
