# Supplementary material for: Flotillin proteins recruit sphingosine to membranes and maintain cellular sphingosine-1-phosphate levels
Source: PLoS One. 2018 May 22;13(5):e0197401. doi: 10.1371/journal.pone.0197401 (PMC5963794; doi:10.1371/journal.pone.0197401)
Supplement: S2 Data File — Lipid species analysed are detailed within the spreadsheet. (XLSX) [file pone.0197401.s002.xlsx]

## Sheet: Sample information
	lipid standard	ng per sample
	17:0-CE	50
	D7-CH	400
	12:0/12:0/12:0-TG	100
	12:0/12:0-DG	200
	12:0-MG	100
	17:0-FA	200
	C17-Cer	100
	C17-SG	50
	14:0/14:0/14:014:0-CL	200
	12:0/12:0-PG	100
	12:0-12:0-PE	200
	12:0/12:0-PS	200
	17:0/20:4-PI	400
	12:0/12:0-PA	100
	12:0/12:0-PC	400
	17:0-LPA	100
	17:0-LPC	100
	12:0-Cer1P	100
	C17-S1P	100
	C17-SM	200
	C17-SPC	50
	Folch extract was dissolved in 50ul C/M 1:1, injected 2ul, 4ul for lcmsms analysis
	Sample	Genotype
	DOa	Flot1-/-, Flot2-/-
	DOb	Flot1-/-, Flot2-/-
	F1a	Flot1-/-
	F1b	Flot1-/-
	WTa	WT
	WTb	WT

## Sheet: CL
	ng in sample	DOa	DOb	F1a	F1b	WTa	WTb
	66:5-CL	10.0833	10.0167	25.04	25.08	23.98	46.05
	66:4-CL	47.1083	32.1167	66.58	76.94	68.91	60.8
	66:3-CL	29.8083	29.3583	43.84	64.14	29.8	34
	66:2-CL	11.7167	5.33333	18.51	20.51	9.7	16.93
	68:6-CL	89.9083	80.925	105.85	160.23	99.62	112.96
	68:5-CL	56.7667	97.5417	80.04	129.07	63.51	76.43
	68:4-CL	276.858	311.683	296.27	390.98	247.23	309.81
	68:3-CL	177.45	180.608	232.89	218.05	145.9	173.12
	68:2-CL	38.5417	25.925	72.72	85.41	78.18	59.52
	70:5-CL	110.092	159.933	164.04	240.06	112.6	125.15
	70:4-CL	402.892	417.775	385.59	454.06	381.49	451.42
	70:3-CL	172.15	173.858	160.54	224.29	140.82	158.23
	70:2-CL	15.3	9.96667	12.73	15.05	15.88	19.78
	72:6-CL	38.8167	72.9417	21.94	35.68	34.34	53.8
	72:5-CL	75.6167	138.15	66.93	86.37	42.64	86.09
	72:4-CL	127.1	129.775	103.63	127.37	139.86	93.86
	72:3-CL	25.4583	18.2333	30.26	9.17	13.43	10.35
	Total	1705.67	1894.14	1887.38	2362.46	1647.9	1888.29

## Sheet: DG
	ng in sample	DOa	DOb	F1a	F1b	WTa	WTb
	32:2-DG	2.13333	2.29167	3.71	4.81	4.78	3.32
	32:1-DG	3.025	6.375	6.44	7.27	8.9	15.23
	32:0-DG	2.15	2.20833	6.18	3.95	6.28	7.82
	34:2-DG	4.41667	6.2	6.04	5.8	10.65	18.59
	34:1-DG	10.1333	14.2667	23.49	20.36	26.32	41.07
	34:0-DG	0.85	1.45	5.78	2.65	3.42	6.55
	36:3-DG	0.483333	1.51667	1.65	0.5	1.67	3.13
	36:2-DG	12.7917	18.25	20.95	20.94	22.81	41.13
	36:1-DG	4.075	7.76667	7.47	6.37	9.64	16.28
	38:5-DG	0	0	0	0	0	0.29
	38:4-DG	1.65	2.68333	2.25	1.4	1.11	3.83
	38:3-DG	1.15833	4.96667	7	3.15	4.61	5.13
	38:2-DG	0	0.283333	0.35	0.41	1.61	2.43
	Total	42.8833	68.2583	91.33	77.61	101.81	164.8

## Sheet: FFA
	ng in sample	DOa	DOb	F1a	F1b	WTa	WTb
	14:0-FFA	1.5	0.466667	1.27	0.94	1.15	2.06
	16:1-FFA	5.8	4.38333	3.7	5.86	3.36	5.56
	16:0-FFA	39.025	37.4	48.6	43.12	45.51	55.37
	18:2-FFA	4.6	5.56667	5.39	6.39	4.64	3.73
	18:1-FFA	58.3	68.1333	73.99	64.23	51.96	53.15
	18:0-FFA	112.483	113.8	127.73	111.52	126.3	126.32
	20:4-FFA	2.775	2.86667	3.6	2.9	1.68	2.55
	20:3-FFA	5.68333	7.65833	6.26	6.75	3.74	6
	20:2-FFA	2.86667	3.71667	3.17	3.5	2.02	2.61
	20:1-FFA	6.025	6.375	4.07	3.03	3.22	4.29
	20:0-FFA	4.61667	2.625	3.38	3.01	4.18	3.7
	22:5-FFA	2.13333	2.1	3.04	2.12	1.4	2.61
	22:4-FFA	0.366667	0.608333	0.88	0.7	0.58	0.83
	22:3-FFA	0.95	1.3	0.69	0.75	0.61	0.85
	22:2-FFA	0.808333	0.966667	0.5	0.5	0.14	0.31
	22:1-FFA	9.80833	9.01667	10.33	8.66	9.55	10.85
	22:0-FFA	3.86667	3.775	4.05	2.92	4.2	3.37
	24:2-FFA	1.55	1.8	1.08	0.86	0.91	1.01
	24:1-FFA	9.13333	11.7083	7.88	7.4	10.7	10.48
	24:0-FFA	17.7917	17.6667	18.96	17.75	18.95	19
	26:1-FFA	1.65	1.825	1.86	2.06	1.63	2.01
	26:0-FFA	10.7833	9.1	11.49	10.41	10.94	10.12
	Total	302.517	312.867	341.94	305.41	307.38	326.76

## Sheet: LPC
	ng in sample	DOa	DOb	F1a	F1b	WTa	WTb
	14:0-LPC	0.625	0.441667	0.52	0.54	0.86	0.47
	16:1-LPC	2.11667	1.65	1.89	1.64	2.52	2.4
	16:0-LPC	38.9583	37.5333	36.23	36.06	44.66	40.16
	18:3-LPC	0.125	0.0916667	0.24	0.1	0.13	0
	18:2-LPC	0.266667	0.25	0.18	0.22	0.42	0.15
	18:1-LPC	18.0917	18.05	16.67	16.26	21.63	18.12
	18:0-LPC	44.0083	43.95	43.87	42.27	47.21	45.07
	20:4-LPC	1.21667	1.31667	1.2	1.1	1.68	1.65
	20:3-LPC	0.75	0.358333	1.04	0.42	1.1	0.83
	20:1-LPC	0.541667	0.683333	0.33	0.21	0.58	0.66
	20:0-LPC	0.333333	0.366667	0.03	0.18	0.06	0.26
	22:6-LPC	0.575	0.65	0.71	0.58	0.97	0.59
	22:5-LPC	0.741667	0.908333	0.74	0.5	0.67	1.09
	24:1-LPC	0.525	0.633333	0.51	0.28	0.72	0.56
	24:0-LPC	1.95	1.98333	1.88	1.5	1.92	1.55
	26:2-LPC	0.0333333	0	0	0	0	0
	26:1-LPC	0.258333	0.158333	0.24	0.22	0.25	0.3
	16:1-aLPC	1.525	1.05	1.32	1.22	1.58	1.17
	16:0-aLPC	3.64167	3.68333	3.28	2.73	3.72	3.6
	18:1-aLPC	1.50833	2.06667	1.51	1.42	1.34	1.36
	Total	117.783	115.825	112.37	107.47	132.03	119.99

## Sheet: PA
	ng in sample	DOa	DOb	F1a	F1b	WTa	WTb
	30:0-PA	0.2	0.2	0.24	0.2	0.19	0.22
	32:1-PA	1.15833	1.00833	1.23	1.39	1.48	1.56
	32:0-PA	0.591667	0.65	0.75	0.78	0.78	0.88
	34:2-PA	0.833333	0.766667	1	1.05	1.22	1.32
	34:1-PA	5.14167	4.99167	5.42	5.93	5.96	6.32
	34:0-PA	0.291667	0.291667	0.33	0.29	0.37	0.43
	36:4-PA	2.6	2.60833	3.2	3.46	3.78	3.08
	36:3-PA	3.19167	2.96667	3.19	3.6	4.35	3.51
	36:2-PA	7.03333	6.50833	5.91	6.64	7.83	7.45
	36:1-PA	8.98333	8.9	8.16	9.03	8.49	8.46
	38:5-PA	0.925	0.866667	0.83	0.85	1.23	1.1
	38:4-PA	6.96667	6.36667	6	6.6	9.17	7.93
	38:3-PA	10.4583	10.5917	8.24	9	13.04	12.21
	38:2-PA	2.2	2.13333	1.55	1.77	2.5	2.22
	40:6-PA	0.55	0.741667	0.55	0.9	1.14	0.94
	40:5-PA	0.483333	0.508333	0.55	0.56	0.79	0.72
	40:4-PA	0.283333	0.283333	0.29	0.26	0.47	0.42
	40:3-PA	0.283333	0.225	0.15	0.14	0.37	0.32
	34:2-aPA	0.2	0.175	0.25	0.27	0.27	0.28
	34:1-aPA	0.691667	0.666667	0.83	0.98	0.99	1.19
	34:0-aPA	0.0666667	0.0333333	0.1	0.11	0.1	0.13
	Total	53.15	51.4833	48.76	53.82	64.51	60.68

## Sheet: PC
	ng in sample	DOa	DOb	F1a	F1b	WTa	WTb
	26:1-PC	0.683333	0.6	0.76	0.26	0.29	0.5
	28:1-PC	0.341667	0.141667	1.14	0.43	0.53	0.38
	28:0-PC	17.175	19.6083	22.61	19.49	18.98	18.78
	30:2-PC	0.433333	0.525	0.84	1.21	0.99	0.9
	30:1-PC	45.5833	53.9333	65.04	58.98	54.53	55.33
	30:0-PC	177.775	197.658	222.03	200.6	198.34	203.92
	32:2-PC	35.2167	39.4833	48.27	42.94	40.23	41.33
	32:1-PC	312.383	350.292	410.62	367.77	352.61	363.69
	32:0-PC	308.142	340.467	353.44	318.68	328.81	339.63
	34:3-PC	11.0583	13.4083	14.95	13.74	13.83	13.78
	34:2-PC	173.358	194.492	228.74	200.89	196.72	202
	34:1-PC	542.325	597.058	685.42	625.16	596.54	613.92
	34:0-PC	84.8583	92.5583	105.99	93.95	92.98	96.91
	36:5-PC	5.08333	5.04167	7.76	6.5	6.33	6.78
	36:4-PC	23.2833	25.6583	28.4	24.87	27.91	28.02
	36:3-PC	72.0083	78.125	82.53	72.22	76.53	79.63
	36:2-PC	383.875	424.958	474.33	419.8	422.74	439.08
	36:1-PC	202.683	223.467	239.95	214.76	216.52	218.83
	36:0-PC	20.45	22.325	23.12	22.54	20.38	20.34
	38:7-PC	2.10833	1.76667	3.23	2.64	2.48	2.48
	38:6-PC	18.6917	20.075	28.3	24.02	22.61	24.14
	38:5-PC	39.875	42.4333	51.85	45.8	46.14	47.66
	38:4-PC	62.8333	69.9833	70.08	63.19	70.2	69.07
	38:3-PC	60.6667	66.7	65.34	56.01	62.51	63.84
	38:2-PC	44.5417	51.6667	49.33	43.4	48.77	47.08
	38:1-PC	11.7167	11.8667	12.72	11.58	12.16	12.62
	40:7-PC	26.4917	29.5167	42.87	38.17	39.38	37.13
	40:6-PC	26.25	30.1583	40.35	36.43	33.92	35.14
	40:5-PC	18.6167	22.2833	26.85	24.41	23.73	24.47
	40:4-PC	12	13.2333	12.84	11.82	14.06	14.2
	40:3-PC	8.975	10.5333	9.31	8.67	9.97	11.17
	40:2-PC	9.46667	10.0583	11.37	10.32	9.75	10.31
	40:1-PC	4.50833	5.06667	5.21	4.91	4.71	4.41
	42:7-PC	1.61667	1.44167	2.78	1.97	2.54	3.06
	42:6-PC	1.175	1.45833	2.49	1.57	2.11	1.7
	42:5-PC	0.6	0.883333	1.15	1.03	1.2	1.05
	42:4-PC	0.716667	1.15	0.89	0.45	1.37	0.84
	42:3-PC	3.55833	3.625	3.98	3.25	3.74	3.99
	42:2-PC	7.98333	9.48333	10.26	9.61	8.88	9.41
	30:1-aPC	1.525	1.6	2.25	2.3	1.66	2.29
	30:0-aPC	10.925	12.2167	16.79	15.53	13.96	15.43
	32:2-aPC	4.86667	4.55833	6.65	5.42	4.75	5.39
	32:1-aPC	32.8333	36.5917	43.76	41.25	37.12	40.99
	32:0-aPC	49.1167	54.6	64.27	56.68	57.03	56.32
	34:3-aPC	3.80833	3.98333	5	4.35	4.42	4.33
	34:2-aPC	49.2333	56.0917	65.3	57.9	54.32	57.52
	34:1-aPC	159.367	177.292	211.15	188.04	194.45	186.83
	34:0-aPC	28.9	32.1	40.89	34.62	34.8	34.39
	36:5-aPC	3.925	4.60833	5.3	4.86	4.94	4.83
	36:4-aPC	15.9667	18.1	19.72	16.94	18.34	16.83
	36:3-aPC	38.2833	41.9667	43.49	38.36	42.08	38.12
	36:2-aPC	119.475	129.242	139.69	121.66	128.48	120.87
	36:1-aPC	47.2917	52.325	60.49	52.48	53.17	52.14
	36:0-aPC	3.00833	3.80833	4.61	3.89	3.66	3.87
	38:6-aPC	12.95	14.3667	16.6	14.98	14.92	14.88
	38:5-aPC	32.225	33.9667	33.62	29.64	31.81	29.45
	38:4-aPC	35.175	38.7	32.12	28.92	34.83	28.74
	38:3-aPC	20.0333	22.125	19.55	16.02	19.88	15.92
	38:2-aPC	17.7583	19.3667	19.26	17.45	18.78	17.34
	38:1-aPC	8.00833	9.34167	10.46	8.94	9.63	8.89
	40:7-aPC	10.6	12.5083	11.81	9.7	11.29	9.63
	40:6-aPC	12.4333	14.5917	14.42	13.36	14.59	13.27
	40:5-aPC	7.59167	8.96667	9.41	8.19	8.69	8.14
	40:4-aPC	6.18333	6.625	5.9	4.39	5.21	4.36
	40:3-aPC	4.61667	3.85	3.11	3.36	4.4	3.34
	40:2-aPC	6.59167	7.875	7.06	6	7.35	5.96
	40:1-aPC	4.50833	4.75833	5.04	4.17	4.43	4.14
	Total	3526.3	3909.3	4384.88	3913.46	3924.98	3971.7

## Sheet: PE
	ng in sample	DOa	DOb	F1a	F1b	WTa	WTb
	30:1-PE	0.466667	0.5	0.39	0.53	0.26	0.37
	30:0-PE	0.483333	0.616667	0.25	0.4	0.42	0.31
	32:2-PE	1.7	2.06667	2.2	1.85	1.63	1.88
	32:1-PE	9.36667	10.3167	8.39	9.9	8.49	9.33
	32:0-PE	1.96667	2.55	1.66	1.97	1.92	1.77
	34:2-PE	18.15	20.425	16.68	17.41	16.43	18.94
	34:1-PE	35.3083	42.1583	33.22	39.67	34.07	38.41
	34:0-PE	4.46667	4.825	4.09	4.37	3.76	4.05
	36:4-PE	5.825	8.475	6.43	6.11	6.79	8.57
	36:3-PE	8.54167	10.0833	8.12	7.9	8.5	10.1
	36:2-PE	54.1833	60.9	46.87	49.31	48.91	54.98
	36:1-PE	34.6917	38.4667	32.52	35.3	33.73	38.08
	38:6-PE	3.7	6.98333	5.78	4.84	4.77	8.47
	38:5-PE	14.4083	24.3417	17.81	13.9	16	27.92
	38:4-PE	30.3417	50.1083	34.28	30.12	30.51	56.85
	38:3-PE	20.75	33.6833	19.97	17.88	20.13	35.66
	38:2-PE	5.55	8.26667	4.25	4.79	5.48	8.38
	40:7-PE	9.34167	10.9417	12.17	9.38	11.57	13.47
	40:6-PE	15.5583	22.025	24.69	16	21	29.23
	40:5-PE	8.59167	14.1583	13.52	9.54	11.46	20.14
	40:4-PE	3.78333	7.58333	5.18	3.96	4.62	9.28
	32:2-aPE	6.525	7.73333	6.75	7.14	6.35	6.56
	32:1-aPE	1.875	2.48333	2.03	1.97	1.8	2.3
	32:0-aPE	0.258333	0.391667	0.13	0.37	0.34	0.3
	34:7-aPE	0.383333	0.433333	0.35	0.28	0.34	0.41
	34:6-aPE	0.0166667	0.0916667	0.1	0.04	0.09	0.1
	34:5-aPE	0.258333	0.25	0.32	0.19	0.22	0.34
	34:4-aPE	1.60833	2.49167	2.05	1.73	1.64	2.01
	34:3-aPE	11.875	13.675	12.56	12.58	10.56	12.05
	34:2-aPE	41.7583	48.3667	43.53	45.41	40.58	46.1
	34:1-aPE	14.7833	16.2833	14.84	14.98	13.08	16.96
	36:6-aPE	4.13333	6.84167	4.85	4.37	3.85	8.02
	36:5-aPE	27.1667	43.8417	31.57	27.48	27.09	50.95
	36:4-aPE	27.075	42.5167	24.12	21.64	23.88	43.83
	36:3-aPE	45.0917	57.3667	40.29	40.45	42.45	55.19
	36:2-aPE	28.1	34.1833	26.97	29.06	28.53	35.14
	36:1-aPE	6.55	8	6.91	7.43	6.54	8.17
	38:7-aPE	35.7083	43.925	49.26	37	42.31	51.04
	38:6-aPE	74.6833	96.2917	88.36	66.91	79.84	108.4
	38:5-aPE	85.75	110.342	86.76	67.3	87.8	114.99
	38:4-aPE	45.6583	65.5917	44.68	34.49	46.77	69.96
	38:3-aPE	16.5917	26.85	15.72	13.08	17.1	27.65
	38:2-aPE	7.90833	11.7917	8.2	7.13	6.97	13.79
	38:1-aPE	1.09167	1.09167	0.62	0.71	1.11	1.54
	40:8-aPE	32.2083	28.2083	41.22	38.4	39.34	33.44
	40:7-aPE	51.0083	47.75	67.32	60.03	63.01	56.14
	40:6-aPE	34.55	34.2917	46.42	38.49	43.13	42.79
	40:5-aPE	21.4917	23.1833	24.44	19.27	25.57	25.64
	40:4-aPE	11.4417	12.4583	10.41	8.03	11.91	13.59
	40:3-aPE	10.3	13.7	8.41	5.59	9.98	13.11
	40:2-aPE	2.4	4.51667	2.44	1.65	1.88	4.54
	42:8-aPE	2.175	1.85833	2.73	2.67	2.56	2.19
	42:7-aPE	3.01667	2.79167	4.23	4.06	3.43	3.08
	42:6-aPE	2.44167	1.98333	3.06	2.87	2.74	2.46
	42:5-aPE	1.625	1.45	1.8	1.55	2.16	2.04
	42:4-aPE	2.225	2.25	1.77	1.36	2.4	2.16
	Total	946.917	1194.74	1023.7	910.84	987.8	1273.17

## Sheet: PG
	ng in sample	DOa	DOb	F1a	F1b	WTa	WTb
	32:1-PG	2.35833	2.05	1.76	1.62	1.27	1.29
	32:0-PG	0.883333	0.941667	0.97	1.02	1.1	0.93
	34:2-PG	13.6833	13.075	9.26	11.54	7.65	8.33
	34:1-PG	49.9917	49.3917	43.81	48.09	43.21	41.16
	34:0-PG	6.05	5.33333	4.83	5.2	5.09	4.83
	36:4-PG	0.533333	0.641667	0.48	0.52	0.3	0.39
	36:3-PG	6.65	6.775	4.14	4.8	3.27	3.6
	36:2-PG	39.85	42.8583	25.23	29.14	23.26	24.37
	36:1-PG	16	16.4667	12.1	13.64	13.32	12.32
	36:0-PG	1.65	1.53333	1.21	1.48	1.25	1.35
	38:7-PG	0.425	0.483333	0.36	0.36	0.15	0.19
	38:6-PG	0.55	0.675	0.36	0.49	0.34	0.43
	38:5-PG	1.29167	1.2	0.92	0.95	0.7	0.94
	38:4-PG	3.35	3.59167	2.23	2.43	2.06	2.03
	38:3-PG	5.64167	5.89167	3.07	3.58	3.11	3.09
	38:2-PG	2.30833	2.25	1.03	1.18	1.01	1.06
	40:8-PG	0.525	0.466667	0.31	0.38	0.28	0.28
	40:7-PG	7.525	7.75	3.95	5.34	4.23	4.27
	40:6-PG	3.19167	3.20833	1.85	2.26	1.65	1.77
	40:5-PG	0.775	0.725	0.46	0.5	0.42	0.41
	40:4-PG	0.175	0.325	0.12	0.18	0.14	0.14
	Total	163.417	165.625	118.48	134.68	113.82	113.17

## Sheet: PI
	ng in sample	DOa	DOb	F1a	F1b	WTa	WTb
	32:2-PI	2.51667	2.15833	4.2	2.68	2.64	2.82
	32:1-PI	8.975	10.3	10.11	10.37	10.29	8.7
	32:0-PI	0.608333	0.8	1.71	1.16	1.85	1.31
	34:3-PI	4.51667	5.29167	6.25	6.41	4.82	6.13
	34:2-PI	75.5667	78.9083	85.3	87	74.98	83.06
	34:1-PI	114.267	121.283	137.45	136.9	131.4	135.85
	34:0-PI	31.8667	35.9	44.99	50.99	42.35	45.91
	36:4-PI	51.8333	49.45	63.54	63.39	56.4	58.26
	36:3-PI	204.758	205.65	210.8	211.96	206.69	205.2
	36:2-PI	481.05	482.192	481.37	487	489.18	497.66
	36:1-PI	166.35	177.717	182.17	170.65	173.89	179.8
	36:0-PI	9.675	11.275	12.22	13.12	11.44	12.56
	38:6-PI	8.04167	9.00833	13.02	9.77	11.17	11.31
	38:5-PI	190.65	196.067	231.26	231.1	230.69	217.84
	38:4-PI	832.525	865.492	944.88	940.04	990.25	941.07
	38:3-PI	824.217	852.208	857.39	850.04	989.3	926.49
	38:2-PI	201.883	207.842	196.73	196.75	222.74	227.02
	38:1-PI	11.5333	12.5083	9.82	10.39	8.72	10.25
	40:7-PI	5.48333	5.68333	7.41	5.64	7.17	6.98
	40:6-PI	23.8917	24.7167	23.31	25.64	28.19	26.51
	40:5-PI	29.3917	33.45	37.32	36.58	38.34	38.73
	40:4-PI	26.275	26.775	30.23	28.26	35.64	30.54
	40:3-PI	11.825	12.425	12.94	10.97	14.85	16.75
	40:2-PI	0.6	0.408333	0.47	0.3	0.62	0.04
	Total	3318.32	3427.51	3604.87	3587.1	3783.62	3690.79

[truncated: 3 more sheets: PS, TG, CH&CE]
